# Supplementary material for: Protective Effect of Dictyophora rubrovolvata Extract on Intestinal and Liver Tissue Toxicity Induced by Metformin Disinfection Byproducts
Source: Toxics. 2025 Apr 16;13(4):310. doi: 10.3390/toxics13040310 (PMC12030868; doi:10.3390/toxics13040310)
Supplement: Supplementary file 1 [file toxics-13-00310-s001.zip]

Archive with 12 entries (12 files):
- Supplementary Fig 1.tif
- Supplementary Fig 10.tif
- Supplementary Fig 11.tif
- Supplementary Fig 2.tif
- Supplementary Fig 3.tif
- Supplementary Fig 4.tif
- Supplementary Fig 5.tif
- Supplementary Fig 6.tif
- Supplementary Fig 7.tif
- Supplementary Fig 8.tif
- Supplementary Fig 9.tif
- Supplementary material.pdf
